# Supplementary material for: Longitudinal association between psychological distress and mask-wearing post COVID-19 among psychiatric outpatients in Japan
Source: PLoS One. 2025 Aug 8;20(8):e0329644. doi: 10.1371/journal.pone.0329644 (PMC12334027; doi:10.1371/journal.pone.0329644)
Supplement: S1 Table — Total sample data used for analysis. Note: ‘0’ indicates wearing a mask, and ‘1’ indicates not wearing a mask. (XLSX) [file pone.0329644.s001.xlsx]

## Sheet: Sheet1
S1 Table. Analysis sample data
Pre_mask_wearing	Post_mask_wearing	Pre_GHQ-12	Post_GHQ-12
0	0	24	23
0	0	6	13
0	0	10	12
0	0	17	6
0	0	23	21
0	0	0	0
0	0	19	21
0	0	12	12
0	0	10	3
0	0	14	9
0	0	17	16
0	0	11	10
0	0	13	8
0	0	11	10
0	0	9	11
0	0	20	20
0	0	32	35
0	0	13	17
0	0	35	35
0	0	35	36
0	0	22	25
0	0	25	24
0	0	10	11
0	0	17	21
0	0	23	26
0	0	11	11
0	0	9	10
0	0	16	12
0	0	12	10
0	0	11	10
0	0	14	14
0	0	12	12
0	0	17	21
0	0	10	2
0	0	19	11
0	0	23	26
0	0	13	17
0	0	18	19
0	0	17	14
0	0	12	14
0	0	24	17
0	0	24	24
0	0	28	27
0	0	15	17
0	0	12	13
0	0	16	17
0	0	27	29
0	0	17	17
0	0	23	11
0	0	26	22
0	0	16	19
0	0	14	13
0	0	15	14
0	0	21	17
0	0	13	19
0	0	8	8
0	0	8	8
0	0	14	12
0	0	4	8
0	0	34	27
0	0	33	32
0	0	23	21
1	0	24	19
1	0	15	14
1	0	15	14
0	1	11	9
0	1	26	17
0	1	13	13
0	1	22	12
0	1	16	13
0	1	14	18
0	1	28	12
0	1	12	12
0	1	17	17
0	1	25	18
0	1	22	1
0	1	22	14
0	1	19	15
0	1	15	17
0	1	3	6
0	1	29	16
0	1	26	28
0	1	12	13
0	1	5	11
0	1	20	23
0	1	11	5
0	1	14	12
0	1	16	16
0	1	6	5
0	1	13	14
0	1	4	2
0	1	11	8
0	1	21	16
0	1	13	13
0	1	18	16
0	1	14	16
0	1	21	19
0	1	21	13
0	1	20	21
0	1	11	8
1	1	15	16
1	1	22	15
1	1	11	5
1	1	17	15
1	1	9	11
1	1	12	12
1	1	21	16
1	1	24	12
1	1	4	4
